# Supplementary material for: Impacts of Japanese Larch Invasion on Soil Bacterial Communities of the Giant Panda Habitat in the Qinling Mountains
Source: Microorganisms. 2022 Sep 9;10(9):1807. doi: 10.3390/microorganisms10091807 (PMC9500889; doi:10.3390/microorganisms10091807)
Supplement: Supplementary file 1 [file microorganisms-10-01807-s001.zip]

Archive with 5 entries (5 files):
- Figure S1.tif
- Figure S2.tif
- Figure S3.tif
- Figure S4.tif
- Tables S1-3.pdf
